# Supplementary material for: Modeling, Synthesis, and Biological Evaluation of Potential Retinoid-X-Receptor (RXR) Selective Agonists: Analogs of 4-[1-(3,5,5,8,8-Pentamethyl-5,6,7,8-tetrahyro-2-naphthyl)ethynyl]benzoic Acid (Bexarotene) and 6-(Ethyl(4-isobutoxy-3-isopropylphenyl)amino)nicotinic Acid (NEt-4IB)
Source: Int J Mol Sci. 2021 Nov 16;22(22):12371. doi: 10.3390/ijms222212371 (PMC8624485; doi:10.3390/ijms222212371)
Supplement: Supplementary file 1 [file ijms-22-12371-s001.zip]

Archive with 1 entries (1 files):
- ijms-1417084-supplementary.pdf
